# Supplementary material for: Molecular diagnosis of an infant with TSC2/PKD1 contiguous gene syndrome
Source: Hum Genome Var. 2020 Jul 16;7:21. doi: 10.1038/s41439-020-0108-0 (PMC7363882; doi:10.1038/s41439-020-0108-0)
Supplement: Supplementary file 1 — Supplementary Table S1 [file 41439_2020_108_MOESM1_ESM.xlsx]

## Sheet: Sheet1
	Supplementary Table S1 Primer sequences for quantitative real-time PCR
	Name			Sequence	Location of target sequence
	Control (chromosome 16)
		SHGC16885	Forward	5'-ACAGGGTGTGTTTTCATTTGC-3'	chr16:1,025,761-1,026,007 (16p13.3)
			Reverse	5'-GAGGGAAAATGGTGCTTGAA-3'
	PKD1				PKD1
		P_I1	Forward	5'-CAGCTGGGAGGACAAACAGT-3'	Between 268 and 461 bp downstream from the end of the exon 1
			Reverse	5'-TCTTCTGGACCCACCTCATC-3'
		P_E2	Forward	5'-AGACGTCTCCCACAACCTG-3'	Around exon 2
			Reverse	5'-ACAGCTGAGCAGCAAGAGG-3'
		P_E33	Forward	5'-AACGCTCAGTTGGCCGGA-3'	Within exon 33
			Reverse	5'-CTCACCTGATGCTGAGAAGGATTTG-3'
	TSC2				TSC2
		T_E18	Forward	5'-TTTTCTGAGTGCCTGTGGTG-3'	Around exon 18
			Reverse	5'-CATGTAGTCGCAGACGCAGT-3'
		T_E19	Forward	5'-GAGCCAGAGAGAGGCTCTGA-3'	Around exon 19
			Reverse	5'-GCAGCTCCCTGTCCTCCT-3'
		T_I25	Forward	5'-CGGGCACCTACTTGTGGAAT-3'	Within intron 25
			Reverse	5'-GAGTTGAGGTCACGCTGGAA-3'
